# Supplementary material for: Calmodulin and Its Interactive Proteins Participate in Regulating the Explosive Growth of Alexandrium pacificum (Dinoflagellate)
Source: Int J Mol Sci. 2021 Dec 23;23(1):145. doi: 10.3390/ijms23010145 (PMC8745774; doi:10.3390/ijms23010145)
Supplement: Supplementary file 1 [file ijms-23-00145-s001.zip]

Archive with 1 entries (1 files):
- ijms-1475184-supplementary.pdf
